# Supplementary material for: A Novel Strategy to Produce a Soluble and Bioactive Wheat Bran Ingredient Rich in Ferulic Acid
Source: Antioxidants (Basel). 2021 Jun 16;10(6):969. doi: 10.3390/antiox10060969 (PMC8234745; doi:10.3390/antiox10060969)
Supplement: Supplementary file 1 [file antioxidants-10-00969-s001.zip]

Archive with 1 entries (1 files):
- antioxidants-1250063-supplementary.pdf
